# Supplementary material for: Structure–Performance Correlation Inspired Platinum-Assisted Anode with a Homogeneous Ionomer Layer for Proton Exchange Membrane Water Electrolysis
Source: Polymers (Basel). 2024 Jan 15;16(2):237. doi: 10.3390/polym16020237 (PMC10820505; doi:10.3390/polym16020237)
Supplement: Supplementary file 1 [file polymers-16-00237-s001.zip]

Archive with 1 entries (1 files):
- polymers-2761628-supplementary.pdf
